# Supplementary material for: Inhibition of the MAPK/c-Jun-EGR1 Pathway Decreases Photoreceptor Cell Death in the rd1 Mouse Model for Inherited Retinal Degeneration
Source: Int J Mol Sci. 2022 Nov 23;23(23):14600. doi: 10.3390/ijms232314600 (PMC9740268; doi:10.3390/ijms232314600)
Supplement: Supplementary file 1 [file ijms-23-14600-s001.zip]

Archive with 1 entries (1 files):
- ijms-1916993-supplementary.pdf
